# Supplementary material for: MicroRNAs Signature Panel Identifies Heavy Drinkers with Alcohol-Associated Cirrhosis from Heavy Drinkers without Liver Injury
Source: Biology (Basel). 2023 Oct 8;12(10):1314. doi: 10.3390/biology12101314 (PMC10604848; doi:10.3390/biology12101314)
Supplement: Supplementary file 1 [file biology-12-01314-s001.zip]

Archive with 1 entries (1 files):
- biology-2610653-supplementary.pdf
